# Supplementary material for: A meta-analysis of the intervention effect of mindfulness training on athletes’ performance
Source: Front Psychol. 2024 May 31;15:1375608. doi: 10.3389/fpsyg.2024.1375608 (PMC11210447; doi:10.3389/fpsyg.2024.1375608)
Supplement: Supplementary file 2 [file Data_Sheet_1.CSV]

sid	ay	quality	exp	afteranxex	sdexp	con	afteranxcon	sdcon
2	Josefsson et al., 2019	11	30	2	0.62	25	2.19	0.67
3	Ojaghi et al., 2013	9	20	27.6	5.65	20	33.3	9.69
4	Scott-Hamilton et al., 2016	8	27	27.11	6.41	20	27.5	8.39
7	Xu et al., 2017	13	33	20.85	5.83	18	23.89	3.61
8	Dehghani et al., 2018	10	14	12.5	3.75	15	17.56	3.77
9	Norouzi et al., 2020	11	20	11.9	3.4	20	27	6.4
10	Solberg et al., 2000	7	11	3.06	0.27	10	3.21	0.23
