# Supplementary material for: A meta-analysis of the intervention effect of mindfulness training on athletes’ performance
Source: Front Psychol. 2024 May 31;15:1375608. doi: 10.3389/fpsyg.2024.1375608 (PMC11210447; doi:10.3389/fpsyg.2024.1375608)
Supplement: Supplementary file 3 [file Data_Sheet_2.CSV]

sid	ay	quality	exp	afterflowex	sdexp	con	afterflowcon	sdcon
1	Aherne et al., 2011	11	6	151	15.18	7	131.57	8
4	Scott-Hamilton et al., 2016	8	27	3.72	0.4	20	3.64	0.41
6	Zhang et al., 2015	11	22	4.02	0.44	21	3.38	0.42
