# Supplementary material for: A meta-analysis of the intervention effect of mindfulness training on athletes’ performance
Source: Front Psychol. 2024 May 31;15:1375608. doi: 10.3389/fpsyg.2024.1375608 (PMC11210447; doi:10.3389/fpsyg.2024.1375608)
Supplement: Supplementary file 4 [file Data_Sheet_3.CSV]

sid	ay	quality	exp	afterMFNex	sdexp	con	afterMFNcon	sdcon
1	Aherne et al., 2011	11	6	37.67	5.09	7	32.57	4.89
2	Josefsson et al., 2019	11	30	3.87	0.5	25	3.78	0.58
3	Ojaghi et al., 2013	9	20	56.35	9.2	20	51.35	9.2
4	Scott-Hamilton et al., 2016	8	27	128.37	12.53	20	127.35	17.23
5	Zadeh et al., 2019	9	22	58.86	2.82	22	53.14	5.12
6	Zhang et al., 2015	11	22	3.75	0.5	21	3.11	0.28
7	Xu et al., 2017	13	33	108.73	10.7	18	79.11	5.82
