# Supplementary material for: A meta-analysis of the intervention effect of mindfulness training on athletes’ performance
Source: Front Psychol. 2024 May 31;15:1375608. doi: 10.3389/fpsyg.2024.1375608 (PMC11210447; doi:10.3389/fpsyg.2024.1375608)
Supplement: Supplementary file 5 [file Data_Sheet_4.CSV]

sid	ay	quality	exp	afterperex	sdexp	con	afterpercon	sdcon
2	Josefsson et al., 2019	11	30	7.23	1.18	25	6.83	1.59
3	Ojaghi et al., 2013	9	20	47	6.27	20	43.7	7.35
5	Zadeh et al., 2019	9	22	5.23	0.53	22	4.73	0.57
6	Zhang et al., 2015	11	22	6.88	0.5	21	5.9	0.57
7	Xu et al., 2017	13	33	3.58	1.17	18	3.06	1.06
11	John et al., 2011	12	48	542	13	48	518	16
